# Supplementary material for: A fluoride-responsive genetic circuit enables in vivo biofluorination in engineered Pseudomonas putida
Source: Nat Commun. 2020 Oct 7;11:5045. doi: 10.1038/s41467-020-18813-x (PMC7541441; doi:10.1038/s41467-020-18813-x)
Supplement: Supplementary file 6 — Source Data [file 41467_2020_18813_MOESM6_ESM.xlsx]

## Sheet: Figure 1b
Figure 1b	Normalized Fluorescence (AU)			10 h
		NaF 0 mM
		FRSv1	FRSv2	FRSv3	FRSv4	empty
	Replicates	6607.54	6698.53	4303.11	6784.92	5533.59
		6873.54	6493.91	4492.93	6476.65	5339.38
		6178.11	6151.64	4410.35	6095.34	5383.48
		6248.38	6006.16	4360.24	5868.99	4996.41
		NaF 1 mM
	Replicates	FRSv1	FRSv2	FRSv3	FRSv4	empty
		7578.19	7183.45	4709.2	6112.66	5433.52
		8587.71	7724.14	4754.39	6684.89	5450.18
		6784.78	6512.96	4594.13	6375.67	4944.3
		6814.32	6483.1	4632.49	6457.92	4864.19
		NaF 5 mM
	Replicates	FRSv1	FRSv2	FRSv3	FRSv4	empty
		11031.9	10685.2	4628.83	10714.5	5701.36
		11410.6	10518.7	4774	7444.44	5480.99
		9605.36	8780.36	4327.46	7542.39	5702.26
		10324.1	9026.14	4494.05	7546.37	6167.94
		NaF 15 mM
	Replicates	FRSv1	FRSv2	FRSv3	FRSv4	empty
		25032	18885.9	7135.29	13446.5	9216.67
		26454.7	21393.1	6508.37	15203.8	9943.66
		23945.8	18117.9	6450.06	12194.7	8083.58
		25294.1	19361.9	6667.81	14027.9	8749.6

## Sheet: Figure 1d
Figure 1d	Normalized fluorescence (AU)
	NaF (mM)	P. putida KT2440::FRS-T7RNAP/pS231T7::msfGFP
	0	42.654	42.2117	37.9518	38.6029	41.3174	43.2173	41.3749	44.4015	47.0738	34.3107
	1	567.209	452.586	406.455	411.98	437.873	490.488	534.319	532.72	511.942	535.011
	2.5	1412.96	1483.57	2043.59	1635.7	1609.83	1400.72	2228.87	1923.78	1693.79	1847.75
	5	4896.04	3505.48	3805.93	3521.58	3769.47	3226.72	4962.78	4644.64	4446	5097.19
	7.5	5701.07	5119.47	5082.27	4783.04	4344.7	4233.93	7751.45	6949.94	7718.57	7571.76
	10	7901.54	6524.16	7238.51	6303.74	6369.38	6481.34	8571.58	8640.54	9138.86	8901.58
	12	7817.71	7801	6939.07	6936.71	6844.3	6945.37	9105.54	6530.94	9533.92	8535.52
	15	6981.98	8256.5	8058.29	7570.59	7207.06	7692.61	8587.85	8689.76	9096.39	8043.22

## Sheet: Figure 1f
Figure 1f	KT2440 Growth (OD600)
	NaF (mM)	Growth (OD600)
	0	0.871437	0.824812	0.848125
	25	0.780188	0.792312	0.78625
	50	0.219562	0.253312	0.236437
	75	0.0670625	0.115312	0.0911875
	125	0.0309375	0.0893125	0.060125
	200	-0.0153125	0.0705625	0.027625
	250	-0.0199375	0.0473125	0.0136875

## Sheet: Figure 1g
Figure 1f	KT2440 Growth (OD600)
	NaF (mM)	Growth (OD600)
	0	0.9115	0.89775	0.92275	0.92775
	0.05	0.92675	0.905125
	0.1	0.94	0.896125	0.924125	0.93475
	0.5	0.02925	0.04325
	1	-0.000625	0.013125
	5	-0.002375	0.009125

## Sheet: Figure 1i
Figure 1i	Normalized fluorescence (AU)
	NaF (mM)	P. putida KT2440 ΔcrcB::FRS-T7RNAP/pS231T7::msfGFP
	0	84.2349	84.8057	63.1579	80.8356	69.8925	72.0641	93.3817	105.263	106.424	95.3289	121.403	102.778
	0.01	486.388	577.508	507.449	536.757	413.255	421.735	577.438	715.349	599.202	576.512	886.447	988.593
	0.1	8929.35	9118.68	8794.75	8249.12	7920.63	8099.72	16261.9	12855.6	12408.9	12666.7	13476.5	13879.6
	0.25	12471	12042	12398.5	11915.9	11710.4	11697.9	20930.5	24255	21918.4	21779	18043.1	19709.2
	0.5	9604.24	9452.72	8643.59	8864.59	8924.83	9553.43	14619.3	15171.4	14534	14437.3	14566.9	14559.5
	1	156.25	205.607	192.982	206.081	123.377	114.058	212.389	270.627	327.703	264.605	258.993	373.089

## Sheet: Figure 2f
Figure 2f	[5'-FDA] (µg mL-1)
	pFB·2F1	pFB·1F1	pFB·2F2	pFB·1F2
	0.0637	0.121	0.688	0.351
	0.0555	0.0432	0.438	0.217
	0.0348	0.0209	0.247	0.116
			0.946	0.754
			0.919	0.554
			1.14	0.626

## Sheet: Figure 3b
Figure 3b	Growth (OD600)
	Time (h)	pFB·1F1			pFB·1F2			pS231T7
	0	0.099	0.092	0.105	0.102	0.104	0.099	0.109
	1	0.124	0.135	0.152	0.146	0.158	0.149	0.133	0.091
	2	0.205	0.215	0.244	0.217	0.26	0.234	0.212	0.199
	3	0.362	0.382	0.4	0.355	0.442	0.385	0.348	0.321
	4	0.55	0.518	0.52	0.478	0.583	0.511	0.474	0.8	NaF added
	5	0.966	1.038	1.006	0.982	1.1	0.984	0.832	N.A.
	6	1.37	1.305	1.44	1.445	1.605	1.39	1.29	2.32
	20	3.16	3.22	3.49	2.97	2.6	2.57	3.61	3.42
	24	3.5	3.67	3.85	3.16	2.88	3.27	3.81	3.29
	48	3.81	3.76	3.59	3.58	3.81	3.61	3.69	3.23

## Sheet: Figure 3c
Figure 3c	[5'-FDA] (µg mgCDW-1)
	Time (h)	pFB·1F1			pFB·1F2
	2	N.D	N.D	N.D	0.000149366	0.000130971	0.000183004
	20	0.00319884	0.00145866	0.00573066	0.0289422	0.0178526	0.0266375
	24	0.00153423	0.000995686	0.0072592	0.0287777	0.0158203	0.0175172
	48	0.000797244	0.000292276	0.00990309	0.0141905	0.00813648	0.00932017

## Sheet: Figure 4c
Figure 4c	[5'-FDA] and [5'-FDRP] (µg mL-1)
		5'-FDA				5'-FDRP
	pFB·1F1PH1	0.0422	0.0862	0.0359		0.281	0.168	0.132
	pFB·1F1PH2	0.451	0.477	0.533		N.D.	N.D.	N.D.
	pFB·1F2PH2	0.0655	0.806	0.959	0.582	0.0016	0.00197	0.00142
	pFB·1F2PH1	0.00467	0.00188	0.00271		1.58	1.19	1.64

## Sheet: Figure 5a
Figure 5a	Growth (OD600)
	Time (h)	pFB·1F1PH1			pFB·1F2PH1			pFB·1F2PH2			pS231T7
	1	0.07	0.058	0.108	0.09	0.083	0.097	0.097	0.075	0.077	0.091	0.133
	2	0.192	0.128	0.242	0.187	0.184	0.175	0.219	0.172	0.175	0.199	0.212
	3	0.332	0.287	0.34	0.313	0.355	0.333	0.427	0.329	0.344	0.321	0.348
	4	0.635	0.447	0.764	0.554	0.654	0.643	0.757	0.667	0.616	0.8	0.474	NaF added
	6	1.75	1.28	1.945	1.53	1.78	1.685	1.905	1.97	1.675	2.32	1.29
	20	2.81	2.94	2.65	2.22	2.35	2.49	2.86	2.71	2.6	3.42	3.61
	24	2.69	2.82	2.62	2.1	2.21	2.39	2.78	2.6	2.51	3.29	3.81
	48	3.26	2.54	2.52	3.35	2.19	2.2	2.7	3.49	3.51	3.23	3.69

[truncated: 6 more sheets: Figure 5b, Supplementary Figure 4, Supplementary Figure 5a, Supplementary Figure 5b, Supplementary Figure 6b, Supplementary Figure 7]
